# Supplementary material for: Prokaryotic Population Dynamics and Viral Predation in a Marine Succession Experiment Using Metagenomics
Source: Front Microbiol. 2019 Dec 19;10:2926. doi: 10.3389/fmicb.2019.02926 (PMC6931264; doi:10.3389/fmicb.2019.02926)
Supplement: Supplementary file 2 [file Table_1.XLSX]

## Sheet: Sheet1
Supplementary Table S1. Summary statistics of the sampling, sequencing and assembly parameters
	Med-OCT2015-15m	Med-OCT2015-15m-7h	Med-OCT2015-15m-14h	Med-OCT2015-60m	Med-OCT2015-60m-7h	Med-OCT2015-60m-14h	Med-OCT2015-90m	Med-OCT2015-90m-7h
Sampling parameters
Sampling data	10/15/2015
Collection depth (m)	15	15	15	60	60	60	90	90
Sea bottom depth (m)	2647
Size fraction (um)	0.22-5
Latitude	37.3536
Longitude	0.286194
Sequencing statistics
Total bp (Gb)	19.9	21.6	20.5	15.3	18.5	23.8	21.6	19
Mean read length (bp)	121.4	122.3	123.4	119.8	125.3	125.9	122.3	127
Mean GC (%)	38.6	43.2	42.4	40.6	40.1	39.8	43.2	41
Assembly statistics
Total bp (Mb)	738.5	657.1	647.7	577.3	732.8	914.8	657.1	786.9
Mean GC (%)	38.5	43.7	41.6	38.6	39.8	39.2	43.7	39.8
Maxium contig length (Kb)	251	731	1129	235	234	451	731	451
Contigs > 1Kb	172484	149380	149138	145031	186853	229648	149380	197290
Contigs > 10Kb	4648	4730	4289	2360	3743	4285	4730	3580
