# Supplementary material for: Prokaryotic Population Dynamics and Viral Predation in a Marine Succession Experiment Using Metagenomics
Source: Front Microbiol. 2019 Dec 19;10:2926. doi: 10.3389/fmicb.2019.02926 (PMC6931264; doi:10.3389/fmicb.2019.02926)
Supplement: Supplementary file 3 [file Table_2.XLSX]

## Sheet: Sheet1
Supplementary Table S2: Summary statistics of the reconstructed genomes obtained from metagenomes.
Genome name	# contigs	Assembled Genome Size (bp)	GC (%)	Raes/Albertsen/CheckM Completeness (%)	CheckM contamination (%)	Estimated Genome Size (Mb) Raes/Albertsen/CheckM	Estimated Genome Size (Mb) Mean ± SD
Actinobacteria
Acidimicrobiales MED-G95	117	1689739	52.75	82.9; 62.2; 84.2	0.85	2.04; 2.72; 2.01	2.25 ± 0.40
Actinomycetales MED-G96	86	1042657	62.02	60.0; 36.9; 47.0	0	1.74; 2.83; 2.22	2.26 ± 0.55
Ca. Actinomarinales MED-G97	23	602127	33.14	82.9; 60.4; 53.1	0	0.73; 1.00; 1.13	0.95 ± 0.21
Ca. Actinomarinales MED-G98	51	533950	35.25	60.0; 36.0; 36.9	0	0.89; 1.48; 1.45	1.27 ± 0.33
Ca. Actinomarinales MED-G99	37	747217	31.82	91.4; 67.6; 61.5	0.85	0.82; 1.11; 1.21	1.05 ± 0.21
Alphaproteobacteria
Alphaproteobacteria MED-G100	16	1405927	28.69	82.9; 70.3; 75.5	0.14	1.70; 2.00; 1.86	1.85 ± 0.15
Erythrobacter MED-G101	4	2899456	64.49	97.1; 85.6; 99.8	0	2.99; 3.39; 2.91	3.09 ± 0.26
HIMB114 MED-G102	41	845969	29.85	91.4; 73.9; 84.7	0	0.93; 1.14; 1.00	1.02 ± 0.11
HIMB114 MED-G103	44	822852	29.4	74.3; 70.3; 77.5	0	1.11; 1.17; 1.06	1.11 ± 0.05
HIMB59 MED-G104	28	1070979	31.07	57.1; 55.9; 69	0	1.88; 1.92; 1.55	1.78 ± 0.20
Parvularculaceae MED-G105	176	1916060	54.44	88.6; 67.6; 72.6	0	2.16; 2.83; 2.64	2.55 ± 0.35
Pelagibacterales MED-G106	32	521270	29.46	60.00; 44.1; 44.0	0	0.87; 1.18; 1.18	1.08 ± 0.18
Pelagibacterales MED-G107	45	754510	27.9	77.1; 51.6; 59.9	0	0.98; 1.46; 1.26	1.23 ± 0.24
Pelagibacterales MED-G108	53	979451	29.04	88.6; 64.9; 81.1	0	1.11; 1.51; 1.21	1.27 ± 0.21
Rhizobiales MED-G109	55	839895	35.58	54.3; 52.3; 63.0	0	1.55; 1.61; 1.33	1.50 ± 0.14
Rhodobacteraceae MED-G110	123	1475366	36.35	71.4; 57.7; 69.6	1.05	2.07; 2.56; 2.12	2.25 ± 0.27
Rhodobacteraceae MED-G111	56	1869508	37.77	65.7; 64.9; 72.4	0.04	2.85; 2.88; 2.58	2.77 ± 0.16
Rhodobacteraceae MED-G112	187	1698068	50.2	37.1; 35.1; 56.0	0.88	4.58; 4.84; 3.03	4.15 ± 0.98
Rhodospirillaceae MED-G113	23	3104424	57.79	85.7; 73.9; 97.6	1	3.62; 4.20; 3.18	3.67 ± 0.51
Rhodospirillaceae MED-G114	68	842215	59.21	34.3; 34.2; 50.3	0	2.46; 2.46; 1.67	2.20 ± 0.45
SAR116 MED-G115	88	1150164	61.6	42.9; 38.7; 52.2	0.44	2.68; 2.97; 2.20	2.62 ± 0.39
SAR116 MED-G116	66	2486725	54.41	85.7; 77.5; 96.3	0.44	2.90; 3.21; 2.58	2.90 ± 0.31
Bacteroidetes
Flavobacteriales MED-G117	30	1400021	30.56	85.7; 68.5; 83.5	0	1.63; 2.04; 1.68	1.78 ± 0.23
Flavobacteriales MED-G118	53	1150448	29.46	94.3; 71.2; 78.7	0	1.22; 1.62; 1.46	1.43 ± 0.20
Flavobacteriales MED-G119	111	1446221	32.85	77.14; 65.77; 74.8	1.22	1.87; 2.20; 1.93	2.00 ± 0.17
Flavobacteriales MED-G120	71	1464785	29.06	94.3; 78.4; 83.2	0.29	1.55; 1.87; 1.76	1.73 ± 0.16
Flavobacteriales MED-G121	36	806309	29.64	82.9; 64.9; 71.8	0	0.97; 1.24; 1.12	1.11 ± 0.14
Flavobacteriales MED-G122	31	1043041	29.6	85.7; 72.1; 80.6	0	1.22; 1.45; 1.29	1.32 ± 0.12
Flavobacteriales MED-G123	60	1378189	29.5	85.7; 71.2; 91.4	0.74	1.61; 1.94; 1.51	1.68 ± 0.22
Flavobacteriales MED-G124	55	1330049	31.12	51.4; 56.7; 68.9	0.7	2.59; 2.35; 1.93	2.29 ± 0.33
Flavobacteriales MED-G125	55	1079169	29.72	25.7; 36.9; 61.8	0	4.20; 2.92; 1.75	2.96 ± 1.23
Flavobacteriales MED-G126	45	1272396	29.24	85.7; 69.4; 76.1	0	1.48; 1.83; 1.67	1.66 ± 0.17
Flavobacteriales MED-G127	56	569462	28.62	77.1; 54.1; 58.5	0	0.74; 1.05; 0.97	0.92 ± 0.16
Winogradskyella MED-G128	55	2899777	33.24	45.7; 59.5; 93.9	0.33	6.35; 4.87; 3.09	4.77 ± 1.63
Winogradskyella MED-G129	169	1749946	33.05	22.9; 28.8; 57.9	0	7.64; 6.08; 3.02	5.58 ± 2.35
Chloroflexi
Chloroflexi MED-G130	9	1310007	30.57	94.3; 78.4; 88.1	0	1.39; 1.67; 1.49	1.52 ± 0.14
Chloroflexi MED-G131	43	1010725	30.76	57.1; 57.7; 78.7	0	1.77; 1.75; 1.28	1.60 ± 0.28
Cyanobacteria
Prochlorococcus MED-G132	92	1508906	52.77	97.1; 70.3; 82.7	0	1.55; 2.15; 1.82	1.84 ± 0.30
Synechococcus MED-G133	67	991595	61.87	54.3; 36.9; 51.4	0	1.83; 2.69; 1.93	2.15 ± 0.47
Synechococcus MED-G134	79	796700	61.96	28.6; 24.3; 50.6	0	2.79; 3.28; 1.57	2.55 ± 0.88
Synechococcus MED-G135	111	1984542	59.2	100.0; 79.3; 90.9	0.68	1.98; 2.50; 2.18	2.22 ± 0.26
Dadabacteria
Ca. Dadabacteria MED-G136	5	1045489	31.29	100.0; 84.7; 86.6	0.61	1.05; 1.23; 1.21	1.16 ± 0.10
Ca. Dadabacteria MED-G137	40	763990	32.88	62.9; 58.6; 72.8	0.41	1.21; 1.30; 1.05	1.19 ± 0.13
Deltaproteobacteria
Sandaracinaceae MED-G138	716	9118180	71.87	94.3; 71.2; 78.3	4.85	9.67; 12.81; 11.65	11.37 ± 1.59
Euryarchaeota
EUII MED-G139	79	899716	55.47	65.7; 23.4; 52.8	0.84	1.37; 3.84; 1.70	2.31 ± 1.34
Gammaproteobacteria
Alteromonas MED-G140	299	2933408	44.58	80.0; 70.3; 60.3	0.24	3.67; 4.17; 4.86	4.23 ± 0.60
Gammaproteobacteria MED-G141	28	1057244	33.55	97.1; 79.3; 76.5	0.57	1.09; 1.33; 1.38	1.27 ± 0.16
Gammaproteobacteria MED-G142	42	1134734	35.99	88.6; 71.2; 57.2	0.56	1.28; 1.59; 1.98	1.62 ± 0.35
Gammaproteobacteria MED-G143	56	676909	32.94	51.4; 49.6; 46.8	0.37	1.32; 1.36; 1.45	1.38 ± 0.07
Gammaproteobacteria MED-G144	53	867244	35.98	80.0; 54.1; 46.5	0.37	1.08; 1.60; 1.87	1.52 ± 0.40
Gammaproteobacteria MED-G145	37	390370	35.5	57.1; 41.4; 22.9	0.19	0.68; 0.94; 1.70	1.11 ± 0.53
Gammaproteobacteria MED-G146	61	630480	36.1	54.3; 51.4; 32.0	0	1.16; 1.23; 1.97	1.45 ± 0.45
Gammaproteobacteria MED-G147	91	987018	34.96	91.4; 67.6; 46.3	0.39	1.08; 1.46; 2.13	1.56 ± 0.53
Gammaproteobacteria MED-G148	70	732908	39.66	62.9; 42.3; 44.6	0.61	1.17; 1.73; 1.64	1.51 ± 0.31
Litoricolaceae MED-G149	76	1133274	50.27	77.1; 62.2; 58.4	0.47	1.47; 1.82; 1.94	1.74 ± 0.24
Litoricolaceae MED-G150	82	794597	49.98	62.9; 49.6; 45.7	0	1.26; 1.60; 1.74	1.53 ± 0.24
NOR5 MED-G151	122	1175071	57.96	28.6; 39.6; 50.7	0.54	4.11; 2.97; 2.32	3.13 ± 0.91
NOR5 MED-G152	35	2351479	57.06	97.1; 78.4; 89.2	0	2.42; 3.00; 2.64	2.69 ± 0.29
NOR5 MED-G153	95	760137	54.74	57.1; 41.4; 35.7	0	1.33; 1.84; 2.13	1.77 ± 0.40
Oceanococcus MED-G154	19	3711484	60.67	94.3; 86.5; 98.5	2.17	3.94; 4.29; 3.77	4.00 ± 0.27
OM182 MED-G155	103	1599770	56.14	25.7; 42.3; 65.5	0	6.22; 3.78; 2.44	4.15 ± 1.92
OM182 MED-G156	35	2324846	56.53	94.3; 80.2; 88.6	0.79	2.47; 2.90; 2.62	2.66 ± 0.22
OM182 MED-G157	79	1895119	42.91	77.1; 70.3; 80.7	1.42	2.46; 2.70; 2.35	2.50 ± 0.18
OM182 MED-G158	137	1488665	52.75	65.7; 46.9; 45.2	0.12	2.27; 3.17; 3.29	2.91 ± 0.56
SAR86 MED-G159	19	975106	33.99	91.4; 73.9; 69.7	0	1.07; 1.32; 1.40	1.26 ± 0.17
SAR86 MED-G160	39	850626	32.15	88.6; 55.9; 34.5	0	0.96; 1.52; 2.47	1.65 ± 0.76
SAR86 MED-G161	33	579691	32.52	80.0; 52.3; 38.2	0	0.72; 1.11; 1.52	1.12 ± 0.40
SAR86 MED-G162	44	715897	31.23	82.9; 53.2; 45.2	0	0.86; 1.35; 1.58	1.26 ± 0.37
SAR86 MED-G163	41	706766	32.66	82.9; 59.5; 41.7	0.37	0.85; 1.19; 1.69	1.25 ± 0.42
SAR86 MED-G164	35	729627	32.08	80.0; 58.6; 45.8	0	0.91; 1.25; 1.59	1.25 ± 0.34
SAR86 MED-G165	37	504926	36.13	62.9; 44.1; 35.7	0	0.80; 1.14; 1.41	1.12 ± 0.31
SAR86 MED-G166	33	657365	34.32	82.9; 64.9; 54.3	0	0.79; 1.01; 1.21	1.01 ± 0.21
SAR86 MED-G167	68	696154	33.33	57.1; 49.6; 48.5	0	1.22; 1.40; 1.44	1.35 ± 0.12
SAR86 MED-G168	62	574959	36.43	71.4; 51.4; 31.4	0.29	0.81; 1.12; 1.83	1.25 ± 0.53
SAR92 MED-G169	83	984354	38.59	37.1; 41.4; 50.1	0.74	2.65; 2.38; 1.96	2.33 ± 0.35
SAR92 MED-G170	38	2279986	44.28	94.3; 81.1; 93.8	0	2.42; 2.81; 2.43	2.55 ± 0.22
SUP05 MED-G171	96	1733350	54.68	77.1; 59.5; 65.4	1.22	2.25; 2.91; 2.65	2.60 ± 0.33
SUP05 MED-G172	82	2039927	49.4	71.4; 65.7; 80.6	0	2.86; 3.10; 2.53	2.83 ± 0.29
Limnobacter MED-G173	10	3370327	52.5	100.0; 86.5; 99.0	0.24	3.37; 3.90; 3.40	3.56 ± 0.29
Burkholderiaceae MED-G174	33	1748981	38.23	74.3; 73.9; 90.1	0	2.35; 2.37; 1.94	2.22 ± 0.24
Kiritimatiellaeota
Kiritimatiellaceae MED-G175	56	1363890	52.96	31.4; 53.2; 79.8	0.68	4.34; 2.56; 1.71	2.87 ± 1.34
Marinimicrobia
Bacteria MED-G176	46	1630357	33.63	80.0; 60.4; 62.1	0	2.04; 2.70; 2.63	2.45 ± 0.36
Bacteria MED-G177	40	1754190	33.17	97.1; 77.5; 91.2	0	1.81; 2.26; 1.92	2.00 ± 0.24
Planctomycetes
Phycisphaeraceae MED-G178	14	2011762	57.32	94.3; 76.6; 98.9	0.57	2.13; 2.63; 2.03	2.26 ± 0.32
Phycisphaeraceae MED-G179	124	2107155	49.09	82.9; 57.7; 72.0	0	2.54; 3.65; 2.93	3.04 ± 0.56
Proteobacteria
Proteobacteria MED-G180	51	2729541	45.92	57.1; 62.2; 73.9	0.95	4.78; 4.39; 3.69	4.29 ± 0.55
Proteobacteria MED-G181	97	2266139	34.32	91.4; 72.1; 79.7	1.68	2.48; 3.14; 2.84	2.82 ± 0.33
Proteobacteria MED-G182	178	1485451	42.46	62.9; 49.6; 58.1	0	2.36; 2.99; 2.56	2.64 ± 0.32
Verrucomicrobia
Verrucomicrobiaceae MED-G183	131	3334049	42.76	40.0; 58.6; 87.5	1.36	8.34; 5.69; 3.81	5.94 ± 2.27
Verrucomicrobiaceae MED-G184	172	2348871	49.1	74.3; 57.7; 61.8	0	3.16; 4.07; 3.80	3.68 ± 0.47
Pedosphaeraceae MED-G185	188	3048501	47.9	82.9; 63.1; 75.4	0.68	3.68; 4.83; 4.04	4.18 ± 0.59
Pedosphaeraceae MED-G186	103	2735641	40.5	80.0; 63.1; 77.9	0	3.42; 4.34; 3.51	3.76 ± 0.50
Pedosphaeraceae MED-G187	117	1080818	56.57	51.0; 39.6; 43.0	0	2.12; 2.73; 2.51	2.45 ± 0.31
Unclassified
Bacteria MED-G188	105	1044530	50.71	57.1; 46.9; 50.0	1.71	1.83; 2.23; 2.09	2.05 ± 0.20
